# Supplementary material for: Pathogenesis of Velogenic Genotype VII.1.1 Newcastle Disease Virus Isolated from Chicken in Egypt via Different Inoculation Routes: Molecular, Histopathological, and Immunohistochemical Study
Source: Animals (Basel). 2021 Dec 15;11(12):3567. doi: 10.3390/ani11123567 (PMC8698073; doi:10.3390/ani11123567)
Supplement: Supplementary file 1 [file animals-11-03567-s001.zip]

Archive with 1 entries (1 files):
- animals-1462635-supplementary.pdf
